# Supplementary material for: IgD+IgM− B Cells in Common Variable Immunodeficiency
Source: Pathogens. 2024 Feb 1;13(2):136. doi: 10.3390/pathogens13020136 (PMC10891963; doi:10.3390/pathogens13020136)
Supplement: Supplementary file 1 [file pathogens-13-00136-s001.zip]

Archive with 1 entries (1 files):
- pathogens-2783761-supplementary.pdf
